# Supplementary material for: Study on the Modification and Minding Mechanism of Bongkrekic Acid Aptamers for Food Safety
Source: Foods. 2026 May 10;15(10):1663. doi: 10.3390/foods15101663 (PMC13205954; doi:10.3390/foods15101663)
Supplement: Supplementary file 1 [file foods-15-01663-s001.zip]

Archive with 1 entries (1 files):
- foods-4249902-supplementary.pdf
